# Supplementary material for: Dynamic Metabolic Changes During Postmortem Aging of Yili Horsemeat Revealed by Untargeted Metabolomics
Source: Animals (Basel). 2026 Feb 5;16(3):508. doi: 10.3390/ani16030508 (PMC12897160; doi:10.3390/ani16030508)
Supplement: Supplementary file 1 [file animals-16-00508-s001.zip]

Archive with 6 entries (5 files):
- Supplementary Materials/
- Supplementary Materials/Figure S1.tif
- Supplementary Materials/Figure S2.tif
- Supplementary Materials/Table S1.xlsx
- Supplementary Materials/Table S2.xlsx
- Supplementary Materials/Table S3.xlsx
