# Supplementary material for: Dynamic Metabolic Changes During Postmortem Aging of Yili Horsemeat Revealed by Untargeted Metabolomics
Source: Animals (Basel). 2026 Feb 5;16(3):508. doi: 10.3390/ani16030508 (PMC12897160; doi:10.3390/ani16030508)
Supplement: Supplementary file 1 [file animals-16-00508-s001.zip › Supplementary Materials/Table S1.xlsx]

## Sheet: Sheet1
Table S1 Differentially expressed metabolites in Yili horses after 0 days and 14 days of postmortem aging
ID	m/z	rt(s)	Name	adduct	Average(Age0)	Average(Age14)	Fold change	p-value	VIP
M169T58	169.12242	57.854900	(6e)-8-methyl-6-nonenoic acid	[M-H]-	3.60029e+06	2.26663e+07	0.158839	0.00279691	1.05479
M599T370	599.32101	370.069000	1-octadecanoyl-sn-glycero-3-phospho-(1'-myo-inositol)	[M-H]-	8.63798e+06	6.70052e+07	0.128915	0.00309838	1.84904
M452T333	452.27875	332.728000	1-palmitoyl-2-hydroxy-sn-glycero-3-phosphoethanolamine	[M-H]-	1.79533e+06	2.94458e+07	0.0609705	0.00235355	1.26897
M793T278	792.53282	278.343000	1-palmitoyl-2-linoleoyl-sn-glycero-3-phosphocholine	[M+Cl]-	6.30498e+07	2.81111e+07	2.24288	0.0491303	1.8218
M480T328	480.31004	328.057000	1-stearoyl-2-hydroxy-sn-glycero-3-phosphoethanolamine	[M-H]-	9.66262e+06	6.12096e+07	0.157861	0.00966515	1.72537
M293T453	293.06887	452.759000	10-formyl-7,8-dihydrofolic acid	[M-H-C7H7ON5]-	2.75353e+06	2.11003e+07	0.130497	5.91885e-05	1.09196
M294T54	294.21563	53.550450	11-hexadecenoic acid, 16-[[(ethylamino)carbonyl]amino]-, (11z)-	[M-H-C2H7N]-	2.60742e+06	2.64915e+07	0.0984247	6.95577e-05	1.2293
M329T254	329.23361	253.868500	11beta-hydroxyprogesterone	[M-H]-	2.5067e+07	1.0187e+09	0.0246068	0.0148839	7.52612
M295T58	295.22791	57.744800	12(13)-epoxy-9z-octadecenoic acid	[M-H]-	2.41954e+07	2.82484e+08	0.0856523	0.000220318	4.10438
M293T94	293.21248	94.478700	13-hydroperoxy-9z,11e-octadecadienoic acid	[M-H-H2O]-	3.20107e+06	2.91206e+07	0.109925	0.000444293	1.2893
M369T284	369.22851	284.352000	15(r)-17-phenyltrinorprostaglandin f2.alpha.	[M-H-H2O]-	2.35655e+06	2.15934e+07	0.109133	0.00467367	1.03097
M271T249	271.22805	249.340000	16-hydroxyhexadecanoic acid	[M-H]-	1.234e+07	5.3249e+07	0.231742	0.00209975	1.4971
M263T315	263.14018	315.380500	2-cis-4-trans-abscisic acid	[M-H]-	1.15305e+07	1.60435e+08	0.0718701	0.00322879	3.08221
M258T425	258.14596	424.660500	2-heptyl-4-hydroxyquinoline n-oxide	[M-H]-	1.4804e+06	4.92944e+07	0.0300318	0.00897664	1.6741
M157T217	157.08593	216.769000	2-oxooctanoic acid	[M-H]-	9.29187e+06	5.76328e+07	0.161225	0.00815087	1.60516
M315T300	315.13871	299.914000	2-propenethioamide, 3-[3,5-bis(1,1-dimethylethyl)-4-hydroxyphenyl]-2-cyano-, (2e)-	[M-H]-	609104	4.39881e+07	0.013847	0.00695498	1.59123
M173T426	173.09222	426.156000	2-propylglutaric acid	[M-H]-	1.4089e+06	4.57309e+07	0.0308085	0.00558835	1.63275
M197T646	196.89412	646.020000	2,4,5-trichlorophenol	[M-H+2i]-	1.05446e+08	6.026e+07	1.74985	0.0383781	2.35416
M329T281	329.23361	280.834500	21-hydroxyprogesterone	[M-H]-	1.19976e+07	6.52361e+08	0.018391	0.00278338	6.44186
M203T461	203.03622	461.147000	4-hydroxy-4'-chlorobiphenyl	[M-H]-	3.54645e+06	5.25944e+07	0.0674302	0.00084883	1.68952
M247T333	247.11210	332.762500	6-hydroxymelatonin	[M-H]-	754351	3.02806e+07	0.024912	0.00422751	1.39294
M134T243	134.04582	242.791000	Adenine	[M-H]-	9.34862e+07	2.15039e+07	4.3474	0.00597445	2.56662
M558T554	558.06487	554.452000	Adenosine 5'-diphosphoribose	[M-H]-	2.28272e+07	523093	43.6389	0.00316261	1.34656
M203T553	203.06671	553.201500	Ala-asp	[M-H]-	1.71799e+06	2.63959e+07	0.0650854	0.0108317	1.22345
M201T401	201.12379	401.294500	Ala-leu	[M-H]-	3.22945e+06	1.18771e+08	0.0271905	0.00314238	2.71565
M253T62	253.18089	61.996200	All-trans-4-hydroxyretinoic acid	[M-H-CH2O3]-	7.3356e+06	6.5095e+07	0.112691	2.61439e-05	1.92552
M269T48	269.21242	48.185400	All-trans-4-ketoretinoic acid	[M-H-CO2]-	7.86004e+06	1.13486e+08	0.0692597	0.00629976	2.34262
M187T473_2	187.09679	473.016500	Azelaic acid	[M-H]-	4.38405e+06	6.7193e+07	0.0652456	0.00470095	1.92765
M429T481	429.12657	481.238500	Bungeiside c	[M-H]-	5.40558e+06	5.27155e+07	0.102542	2.20037e-05	1.75636
M171T56	171.13808	56.454300	Capric acid	[M-H]-	1.44664e+07	4.40249e+07	0.328596	0.0189676	1.01682
M115T66	115.07512	66.324400	Caproic acid	[M-H]-	1.01092e+07	1.78125e+08	0.0567531	0.0225143	3.06996
M341T585	341.10912	584.589500	Cellobiose	[M-H]-	6.8719e+06	1.11113e+08	0.0618459	0.00011686	2.59175
M167T59	167.10676	59.294600	Chrysanthemic acid	[M-H]-	3.34518e+06	7.81604e+07	0.0427989	0.0127523	2.15818
M327T250	327.21796	249.641000	Cis-4,7,10,13,16,19-docosahexaenoic acid	[M-H]-	1.30189e+06	4.31476e+07	0.0301729	0.000636814	1.6608
M345T317	345.22841	316.563000	Corticosterone	[M-H]-	338224	2.23167e+07	0.0151557	0.00399127	1.1484
M248T244	248.07986	244.089500	Cys-Gln	[M-H]-	3.11245e+07	2.16179e+07	1.43976	0.00318314	1.29511
M179T407	179.05522	406.650500	D-Fructose	[M-H]-	1.54224e+07	5.61532e+07	0.274648	0.00999627	1.35416
M101T529	101.02304	529.038000	D-galacturonic acid	[M-H-C2H4O4]-	5.58196e+06	2.48783e+07	0.224371	2.84263e-05	1.07364
M149T285	149.04440	285.408000	D-ribose	[M-H]-	1.48368e+06	4.79777e+07	0.0309243	0.00134678	1.69537
M104T517	104.03394	517.336500	DL-serine	[M-H]-	4.48853e+07	2.54484e+07	1.76378	0.0449054	1.54454
M203T397	203.08193	396.775000	DL-tryptophan	[M-H]-	2.52358e+07	5.88991e+07	0.428459	0.00681385	1.18399
M196T236	196.01049	236.246500	Ethyl 7-chloro-6-fluoro-4-hydroxyquinoline-3-carboxylate	[M-H-C3H4O2]-	3.54148e+07	1.40817e+08	0.251496	0.00564548	2.41264
M311T61	311.22302	60.833650	Fa 18:2+2o	[M-H]-	8.38043e+06	3.97462e+08	0.0210848	0.00986239	4.83199
M327T174	327.21795	174.079500	Fa 18:2+3o	[M-H]-	1.92866e+06	6.65204e+07	0.0289936	0.0107974	1.98575
M293T50	293.21248	49.506800	Fa 18:3+1o	[M-H]-	8.03983e+06	1.38055e+08	0.0582364	4.76585e-05	2.90962
M171T277	171.10171	277.370000	Fa 9:1+1o	[M-H]-	2.92252e+06	2.37349e+07	0.123132	0.00742291	1.1247
M247T541	247.09343	540.500500	Glu-Thr	[M-H]-	3.10917e+06	3.78556e+07	0.0821324	0.0052581	1.42486
M306T538	306.07673	538.056500	Glutathione	[M-H]-	7.88768e+07	1.61328e+07	4.8892	0.00597236	2.37671
M611T634	611.14531	633.974000	Glutathione, oxidized	[M-H]-	2.42811e+07	9.92333e+06	2.44687	0.0101072	1.25329
M145T452	145.06068	451.707000	Gly-Ala	[M-H]-	2.6701e+06	5.4062e+07	0.0493896	0.00706162	1.83447
M105T458_1	105.01796	457.656000	Glyceric acid	[M-H]-	2.9502e+07	4.69617e+08	0.0628215	9.79147e-05	5.30528
M362T600_1	362.05109	600.142000	Guanosine 5'-monophosphate	[M-H]-	1.20794e+07	1.36664e+06	8.83873	2.26644e-07	1.09521
M261T319	261.12790	319.108000	Ile-Met	[M-H]-	1.86504e+06	4.00433e+07	0.0465756	0.00324805	1.55794
M217T408	217.11887	407.661000	Ile-Ser	[M-H]-	6.56633e+06	2.43685e+08	0.026946	0.00579938	3.73194
M267T360	267.07358	359.598000	Inosine	[M-H]-	8.89632e+08	3.48574e+09	0.255221	0.00012209	12.4018
M347T584_1	347.04002	583.984000	Inosine 5'-monophosphate	[M-H]-	1.04007e+09	8.48121e+07	12.2633	1.27682e-08	10.319
M148T425	148.04261	424.931500	L-methionine	[M-H]-	7.39038e+06	4.09567e+07	0.180444	0.000959166	1.40998
M683T529	683.22588	529.032500	Lactose	[2M-H]-	250642	3.23601e+07	0.00774539	0.00159281	1.44124
M161T585	161.04447	584.638000	Lactulose	[M-H-C6H12O6]-	6.42258e+06	9.5602e+07	0.0671804	0.000156365	2.38924
M243T317	243.17122	316.563000	Leu-Leu	[M-H]-	2.59195e+07	3.50017e+08	0.0740521	0.00191944	4.64672
M277T302_2	277.15590	301.877000	Leu-Phe	[M-H]-	4.8521e+06	6.13904e+07	0.0790368	0.00880834	1.77316
M130T406	130.08608	405.959000	Leucine	[M-H]-	1.46922e+08	4.70526e+08	0.31225	0.0112084	3.87205
M500T320	500.27885	319.679500	Leukotriene d4	[M-H]1-	7.45511e+06	4.51002e+07	0.165301	0.0460347	1.41563
M330T177	330.23696	176.658000	Lys-Gly-Lys	[M-H]-	877805	3.76972e+07	0.0232857	0.00351469	1.48724
M115T505	115.00236	505.036000	Maleic acid	[M-H]-	2.28477e+07	1.273e+07	1.79479	0.0221495	1.13229
M665T627	665.21572	627.415000	Maltotetraose	[M-H]-	2.22597e+07	2.34658e+08	0.0948601	0.00104149	3.56548
M503T585	503.16239	584.632000	Maltotriose	[M-H]-	1.17387e+07	1.93405e+08	0.060695	0.00012761	3.42243
M369T446	369.12105	446.410000	Mef-glu	[M-H]-	3.86896e+07	1.43272e+07	2.70043	0.0119152	1.57881
M315T85	315.25407	85.292600	Methyl hexadecanoate	[M+HCO2]-	3.0769e+06	3.51532e+07	0.0875282	0.0171628	1.30632
M146T434	146.04469	433.935000	N-acetyl-dl-serine	[M-H]-	1.32911e+07	5.18859e+07	0.256161	0.000242762	1.4983
M190T321	190.05355	320.732000	N-acetyl-l-methionine	[M-H]-	5.2584e+07	2.51593e+08	0.209004	0.0012909	3.28488
M321T292	321.09502	292.305000	Neobavaisoflavone	[M-H]-	3.56154e+07	7.63982e+06	4.6618	8.81118e-05	1.71017
M178T303	178.01706	303.017000	Norvaline, 5-phosphono-	[M-H-H2O]-	8.03594e+06	2.16566e+08	0.0371062	0.0188244	3.52405
M218T298	218.08181	298.476000	O-succinyl-l-homoserine	[M-H]-	372071	2.18835e+07	0.0170024	0.00561409	1.19472
M143T59	143.10656	59.473000	Octanoic acid	[M-H]-	1.92439e+07	4.96079e+07	0.387919	0.000393641	1.07164
M221T529	221.06621	529.038000	Palatinose	[M-H-C4H8O4]-	6.13942e+06	6.89849e+07	0.0889965	1.50386e-05	2.05093
M265T339	265.11950	338.848500	Phe-thr	[M-H]-	412955	2.13254e+07	0.0193645	0.0167334	1.13457
M164T397	164.07065	396.792000	Phenylalanine	[M-H]-	7.94363e+07	2.36976e+08	0.335208	0.00734497	2.70982
M369T584	369.02199	584.481000	Phosphoserine	[2M-H]-	1.33971e+07	903158	14.8337	2.6939e-11	1.17668
M195T779	194.94514	779.093500	Picloram	[M-H-CO2]-	3.56107e+07	1.13635e+07	3.13379	0.0346133	1.56287
M313T62	313.23861	62.488000	Progesterone	[M-H]-	1.91313e+06	3.27631e+07	0.0583927	0.00400519	1.36916
M353T213	353.23362	212.647000	Prostaglandin e1	[M-H]-	1.25411e+06	4.41452e+07	0.0284087	0.023954	1.55269
M309T60	309.20739	59.976800	Prostaglandin f2.alpha.	[M-H-C2H4O]-	3.86232e+06	8.55868e+07	0.0451276	0.00295254	2.27372
M297T121	297.24354	120.632000	Ricinoleic acid	[M-H]-	9.4494e+06	5.33028e+07	0.177278	0.0386147	1.42147
M201T213	201.11258	213.324000	Sebacic acid	[M-H]-	2.19769e+06	4.58756e+07	0.0479053	0.00988154	1.5742
M289T598	289.03321	598.394000	Sedoheptulose 7-phosphate	[M-H]-	6.93088e+06	3.28674e+07	0.210874	0.0292409	1.03929
M205T475	205.08239	474.724000	Ser-Thr	[M-H]-	2.38896e+06	2.26204e+07	0.105611	0.00516239	1.08551
M218T463	218.03493	462.531000	Shikonin	[M-H-C5H9]-	721058	2.91025e+07	0.0247765	0.0230011	1.25357
M117T517	117.01800	516.692000	Succinate	[M-H]-	2.51682e+07	2.56177e+08	0.0982456	0.012239	3.46067
M189T452	189.08727	451.590000	Thr-Ala	[M-H]-	8.11911e+06	1.77926e+08	0.045632	0.00651894	3.34143
M219T457	219.09818	457.433000	Thr-Thr	[M-H]-	5.82713e+06	5.39989e+07	0.107912	0.00596579	1.74659
M267T422	267.09877	421.935000	Tyr-Ser	[M-H]-	1.75958e+06	2.03113e+07	0.0866309	0.00308759	1.09256
M323T579	323.02879	578.570000	Uridine 5'-monophosphate	[M-H]-	2.39052e+07	665660	35.9121	4.88984e-08	1.58612
M230T448	230.11430	447.671000	Val-Asn	[M-H]-	7.08532e+06	1.01849e+08	0.0695666	0.00325239	2.50508
M244T444_2	244.13011	443.646000	Val-Gln	[M-H]-	2.47774e+07	3.95257e+08	0.0626869	0.00687628	4.74882
M203T431	203.10309	430.731000	Val-Ser	[M-H]-	2.55398e+06	9.97e+07	0.0256166	0.00541004	2.41952
M827T661	827.26870	660.693000	Verbascose	[M-H]-	942640	2.46543e+07	0.0382344	0.00352009	1.21498
M151T361_1	151.02498	361.025500	Xanthine	[M-H]-	2.32545e+08	1.05175e+09	0.221103	0.00421782	6.64328
M480T309	480.34680	308.637000	1-(1z-hexadecenyl)-sn-glycero-3-phosphocholine	[M+H]+	4.04347e+07	2.44914e+08	0.165098	0.00111476	3.85814
M819T280	818.59272	280.252000	1-(1z-octadecenyl)-2-(4z,7z,10z,13z,16z,19z-docosahexaenoyl)-sn-glycero-3-phosphocholine	[M+H]+	2.89119e+06	2.51593e+07	0.114915	0.0415204	1.15691
M508T317	508.37828	316.761000	1-(1z-octadecenyl)-sn-glycero-3-phosphocholine	[M+H]+	8.3692e+06	3.3532e+07	0.249588	0.0478581	1.21417
M482T329	482.36265	329.439000	1-hexadecyl-sn-glycero-3-phosphocholine	[M+H]+	2.77511e+07	1.98894e+08	0.139527	0.036208	3.21943
M522T316	522.35815	316.277000	1-oleoyl-sn-glycero-3-phosphocholine	[M+H]+	3.01714e+07	3.55232e+08	0.0849344	0.000321135	4.91555
M496T326	496.34203	325.974000	1-palmitoyl-sn-glycero-3-phosphocholine	[M+H]+	1.07619e+08	8.03177e+08	0.133992	0.000348975	7.40713
M524T322	524.37380	321.906500	1-stearoyl-2-hydroxy-sn-glycero-3-phosphocholine	[M+H]+	1.40443e+07	5.61869e+07	0.249957	0.0495177	1.57536
M809T304	808.57261	304.416000	1,2-dioleoyl-sn-glycero-3-phosphatidylcholine	[M+Na]+	2.04643e+06	6.52926e+07	0.0313424	0.0212443	1.9808
M145T529	145.05022	529.464000	1,6-anhydro-.beta.-d-glucose	[M+H-H2O]+	2.29506e+06	3.39862e+07	0.0675291	3.53532e-05	1.57205
M313T178	313.23855	178.289000	11.beta.,21-dihydroxy-5.beta.-pregnane-3,20-dione	[M+H-2H2O]+	1.81501e+06	2.4636e+07	0.0736731	0.00266897	1.21105
M295T178	295.22794	178.296500	13-keto-9z,11e-octadecadienoic acid	[M+H]+	1.08454e+06	3.03264e+07	0.0357623	0.000476932	1.48735
M85T586	85.02931	585.521000	1h-1,2,4-triazol-3-amine	[M+H]+	2.66983e+06	3.04929e+07	0.0875559	0.000122899	1.41187
M225T401	225.12182	400.636000	2-amino-1-methyl-6-phenylimidazo[4,5-b]pyridine (phip)	[M+H]+	1.26123e+06	2.68326e+07	0.0470035	0.00205501	1.33969
M448T292	448.34382	292.437000	3-[(cholamidopropyl)dimethylammonio]-1-propanesulfonate	[M+H-C5H13SO3N]+	2.39236e+07	584426	40.9353	0.00353304	1.33927
M291T63	291.19643	62.510000	3-cyclopentene-1-octanoic acid, 2-(3-hydroxy-1-penten-1-yl)-5-oxo-	[M+H-H2O]+	776276	1.43038e+07	0.0542707	0.00259513	1.0102
M248T458_2	248.15009	457.865000	3-hydroxybutyrylcarnitine	[M+H]+	5.20018e+09	2.5413e+09	2.04627	0.0398647	13.3969
M295T253	295.22788	253.012000	9-oxo-10e,12z-octadecadienoic acid	[M+H]+	1.48049e+06	1.13951e+08	0.0129923	0.00220359	2.84542
M279T49	279.23285	48.514400	9(10)-epoxy-12z-octadecenoic acid	[M+H-H2O]+	6.48172e+06	3.83805e+07	0.16888	0.0245225	1.28587
M161T461	161.09273	460.838000	Ala-Ala	[M+H]+	2.15623e+06	1.93191e+07	0.111611	0.00146492	1.11953
M203T401	203.13993	400.721000	Ala-Ile	[M+H]+	1.39833e+07	1.2376e+08	0.112987	0.00453486	2.71237
M213T452	213.08539	451.962500	Aldicarb	[M+Na]+	2.10495e+06	4.04799e+07	0.0519999	0.00530319	1.65404
M278T48_1	278.22058	47.619400	all cis-(6,9,12)-Linolenic acid	M+	5.43099e+07	1.22519e+07	4.43277	0.013167	1.75771
M478T324	478.29484	323.951000	Arg-Phe-Arg	[M+H]+	2.04156e+07	1.36932e+08	0.149093	0.00166454	2.76593
M469T481	469.09880	480.699000	Bispyribac	[M+K]+	7.458e+06	3.58735e+07	0.207897	0.000307486	1.40758
M246T563	246.15690	563.363000	Cycloheximide	[M+H-2H2O]+	1.03025e+06	2.17892e+07	0.0472825	0.0106871	1.15759
M179T299	179.04160	298.665000	Cys-gly	[M+H]+	3.13222e+06	1.98184e+07	0.158046	0.00812643	1.0016
M149T253	149.13317	252.859000	D-(-)-penicillamine	[M]+	565039	3.45616e+07	0.0163487	0.0111285	1.51466
M175T705	175.11974	704.532000	DL-arginine	[M+H]+	1.4624e+08	5.97576e+08	0.244722	0.0382326	5.01288
M182T439	182.08193	438.829000	DL-tyrosine	[M+H]+	3.20303e+07	7.98115e+07	0.401324	0.0136356	1.6522
M229T465	229.08918	465.176000	Ergothioneine	M+	5.74977e+07	1.95265e+07	2.9446	0.0212619	1.65539
M293T456	293.06428	455.845000	Etrimfos	[M+H]+	1.77668e+06	2.15885e+07	0.0822977	0.00046962	1.1788
M277T456	277.09038	455.632000	Gamma-l-glutamyl-l-glutamic acid	[M+H]+	8.91875e+06	1.92637e+08	0.0462983	0.00114098	3.56778
M323T468	323.17262	467.941000	Gelsemine	[M+H]+	1.84929e+06	1.93019e+07	0.0958092	0.00216301	1.12833
M189T399	189.12416	399.319000	Gly-Leu	[M+H]+	7.27114e+06	1.03377e+08	0.0703365	0.0103994	2.48168
M152T404	152.05734	404.096000	Guanine	[M+H]+	2.48049e+06	2.57821e+07	0.0962096	0.000973662	1.29921
M287T468	287.11823	468.195000	His-Met	[M+H]+	729892	4.47911e+07	0.0162955	0.0133246	1.60145
M265T564	265.07068	564.027500	His-ser	[M+Na]+	4.61472e+07	6.76172e+07	0.682477	0.0451365	1.05885
M319T471_1	319.08149	470.683000	His-Tyr	[M+H]+	2.28884e+06	2.30747e+07	0.0991925	0.00154902	1.22665
M550T586	550.23676	586.078000	Hygromycin b	[M+Na]+	7.70268e+06	3.6589e+07	0.210519	2.75573e-06	1.48835
M137T310_2	137.04634	309.995500	Hypoxanthine	[M+H]+	2.5033e+09	7.77733e+09	0.321872	1.8569e-06	19.8635
M203T366	203.13987	366.100500	Ile-Ala	[M+H]+	4.43752e+06	8.87176e+07	0.0500185	0.00568034	2.42692
M246T428	246.14582	428.298000	Ile-Asn	[M+H]+	1.20765e+07	4.51397e+07	0.267536	0.00914165	1.45996
M279T303	279.17126	302.672000	Ile-Phe	[M+H]+	4.314e+06	7.95551e+07	0.0542265	0.0122251	2.24476
M229T377	229.15556	376.561500	Ile-Pro	[M+H]+	6.13744e+06	3.576e+07	0.171629	0.000355645	1.50684
M233T369	233.15046	369.159000	Ile-Thr	[M+H]+	2.43109e+06	5.27763e+07	0.0460641	0.00400334	1.90064
M188T396	188.07140	396.318000	Indolelactic acid	[M+H-H2O]+	4.24404e+07	9.82429e+07	0.431994	0.0102594	1.83429
M180T303	180.03318	302.919500	Isoxanthopterin	[M+H]+	3.12628e+06	2.11148e+07	0.148061	0.00590752	1.12378
M400T299	400.34374	299.265000	L-palmitoylcarnitine	[M+H]+	1.26571e+08	2.56587e+07	4.93286	0.0470293	2.71867
M218T418_2	218.13954	418.080000	L-propionylcarnitine	[M+H]+	2.07213e+09	1.1385e+09	1.82005	0.00185979	9.06587
M288T474	288.20403	474.465000	Leu-Arg	[M+H]+	1.75363e+06	4.9747e+07	0.0352509	0.0146811	1.73366
M245T316	245.18681	316.442000	Leucylleucine	[M+H]+	2.08129e+07	1.69911e+08	0.122493	0.00218009	3.2814
M424T302	424.34398	302.309000	Linoleoylcarnitine	[M+H]+	2.85635e+08	1.01693e+07	28.0881	0.000433513	4.61959
M263T48	263.23777	47.654800	Linoleoylglycine	[M+H-C2H5O2N]+	7.8544e+07	6.31231e+07	1.2443	0.0110787	1.20502
M520T318	520.34204	317.519000	Lpc 18:2	[M+H]+	1.09983e+08	9.131e+08	0.12045	0.0165336	6.23386
M518T321	518.32594	321.336000	Lpc 18:3	[M+H]+	7.34474e+06	6.36466e+07	0.115399	0.0370834	1.56461
M218T579	218.15086	579.191000	Lys-Ala	[M+H]+	1.34202e+06	3.30622e+07	0.0405908	0.00971208	1.40917
M325T530	325.11417	529.626500	Maltose	[M+H-H2O]+	9.94133e+06	1.16437e+08	0.0853792	0.000258251	2.73233
M221T369	221.09631	369.190000	Met-Ala	[M+H]+	668369	4.02075e+07	0.016623	0.00062063	1.68935
M388T527	388.18296	526.815500	Methanone, [1-(5-hydroxypentyl)-1h-indol-3-yl](4-methoxy-1-naphthalenyl)-	[M+H]+	4.607e+06	3.19457e+07	0.144214	4.67007e-08	1.45255
M150T424	150.05905	424.397000	Methionine	[M+H]+	2.3862e+07	1.25809e+08	0.189669	0.00168442	2.63465
M712T629	712.28997	628.759000	Microcolin c	[M+Na]+	5.49437e+06	2.10027e+07	0.261603	0.00016785	1.02951
M136T439	136.07632	438.829000	N-acetyl-l-tyrosine	[M+H-C3H4O3]+	1.40383e+07	3.56119e+07	0.394203	0.0141064	1.11814
M275T57	275.20154	57.331050	Nandrolone	[M+H]+	918389	1.91405e+07	0.0479816	0.000912768	1.19163
M288T337	288.21797	337.105000	Octanoylcarnitine	[M+H]+	7.65523e+07	1.09786e+07	6.97284	0.0412855	2.12935
M184T469	184.09107	469.272000	Ondansetron	[M+H-C5H6N2O]+	5.9105e+07	2.87119e+07	2.05855	0.00529069	1.55678
M422T304	422.32807	303.734000	Palmitoylcarnitine	[M+Na]+	4.25065e+07	1.74957e+06	24.2953	0.0151627	1.76341
M322T450_2	322.18863	450.342500	Phe-arg	[M+H]+	5.80264e+06	1.19801e+08	0.0484357	0.0179865	2.72734
M223T360	223.10856	360.386000	Phe-gly	[M+H]+	1.45177e+06	5.81367e+07	0.0249716	0.000940467	2.05704
M86T402	86.09736	402.317500	Piperidine	[M+H]+	6.1581e+07	2.55711e+08	0.240822	0.00495414	3.57246
M263T368	263.13996	367.736000	Pro-phe	[M+H]+	3.0971e+06	2.50766e+07	0.123505	3.94665e-05	1.2756
M213T455	213.12419	454.863000	Pro-pro	[M+H]+	2.89344e+06	2.4114e+07	0.11999	0.0353202	1.095
M215T431	215.13996	430.521500	Pro-val	[M+H]+	4.09121e+06	2.07853e+07	0.196832	0.000185399	1.12717
M353T254	353.23132	254.314000	Prostaglandin i2	[M+H]+	926339	6.13886e+07	0.0150898	0.0255042	1.96051
M253T381	253.11911	381.079500	Ser-Phe	[M+H]+	2.39406e+06	2.30187e+07	0.104005	0.00356497	1.2058
M249T540	249.10901	539.957000	Thr-Glu	[M+H]+	3.17121e+06	2.18807e+07	0.144932	0.00417896	1.12763
M360T530	360.15154	529.856000	Trehalose	[M+NH4]+	2.40022e+07	3.40561e+08	0.0704786	8.22317e-05	4.96239
M156T414	156.04274	413.726000	Triflumuron	[M+H-C8H4F3O2N]+	1.23597e+07	3.31313e+07	0.373051	4.18193e-05	1.2167
M76T468	76.07663	468.150000	Trimethylamine n-oxide	[M+H]+	5.89411e+07	1.52481e+07	3.86548	0.00286909	1.72568
M205T396	205.09798	396.427000	Tryptophan	[M+H]+	2.1131e+07	5.11814e+07	0.412865	0.0095013	1.34888
M295T334	295.16636	334.448000	Tyr-Ile	[M+H]+	1.08848e+06	1.76494e+07	0.0616725	0.0152963	1.05549
M255T455	255.14602	455.196000	Val-His	[M+H]+	1.28967e+06	1.77145e+07	0.0728028	0.00493208	1.05169
M231T331	231.17119	331.307000	Val-Leu	[M+H]+	1.51396e+07	6.32864e+08	0.0239223	0.00227019	6.72561
M249T334	249.12765	334.357000	Val-met	[M+H]+	1.11101e+06	2.54221e+07	0.0437026	0.00303537	1.33161
M265T314	265.15552	314.381500	Val-Phe	[M+H]+	9.4312e+06	7.18572e+07	0.131249	0.00859743	2.03773
M304T327	304.16661	326.819000	Val-Trp	[M+H]+	1.00122e+06	2.95455e+07	0.0338876	0.00168309	1.43989
M217T346	217.15555	345.880500	Val-Val	[M+H]+	3.62346e+06	3.09438e+08	0.0117098	0.000465677	4.83552
M282T426	282.14342	425.815000	Xanomeline	[M+H]+	406643	2.21916e+07	0.0183242	0.00873508	1.19982
M119T48	119.08610	47.654800	Zerumbone	[M+H-C6H12O]+	5.66151e+07	4.28039e+07	1.32266	0.0179657	1.07517
