# Supplementary material for: Dynamic Metabolic Changes During Postmortem Aging of Yili Horsemeat Revealed by Untargeted Metabolomics
Source: Animals (Basel). 2026 Feb 5;16(3):508. doi: 10.3390/ani16030508 (PMC12897160; doi:10.3390/ani16030508)
Supplement: Supplementary file 1 [file animals-16-00508-s001.zip › Supplementary Materials/Table S2.xlsx]

## Sheet: Sheet1
Table S2 Differentially expressed metabolites in Yili horses after 14 days and 28 days of postmortem aging
ID	m/z	rt(s)	Name	adduct	Average(Age0)	Average(Age14)	Fold change	p-value	VIP
M84T514	84.04532	513.975000	1-Aminocyclopropanecarboxylic acid	(M+H-H2O)+	8.91371e+06	2.21291e+06	4.02804	0.00780479	1.01342
M263T540	263.11240	539.950000	1,2-dithiolane-3-pentanamide, n,n'-1,3-propanediylbis-	[M+H-C8H12OS2]+	3.94761e+07	1.47819e+07	2.67056	0.00309707	1.89897
M127T610	127.03972	610.290000	1,3,5-benzenetriol	[M+H]+	1.10923e+08	7.95611e+07	1.39418	0.0476361	1.32813
M271T494	270.96270	493.578000	5-keto-d-gluconic acid	[M-H+2K]+	3.48183e+07	1.03466e+08	0.33652	0.0211394	3.13283
M226T446	226.10593	446.060500	Acetyl-dl-carnitine	[M+Na]+	1.44928e+07	3.73542e+06	3.87983	0.0218587	1.2371
M289T576_2	289.18806	576.493000	Ala-Ala-Lys	[M+H]+	7.31456e+06	1.9716e+07	0.370995	0.0111948	1.23762
M319T459	319.13889	459.477500	Albiflorin	[M+H-C6H10O5]+	8.89229e+06	3.56466e+07	0.249457	0.042032	1.90213
M191T511	191.04106	511.032000	Chorismic acid	[M+H-2H2O]+	4.89706e+07	4.18436e+06	11.7032	0.000304524	2.50179
M489T575	489.11678	574.828000	Cytidine 5'-diphosphocholine	[M+H]+	2.74722e+07	1.3912e+07	1.9747	0.00256258	1.41153
M521T610	521.06921	609.742000	D-glucose 6-phosphate	[2M+H]+	6.4776e+07	3.0412e+07	2.12995	0.0324833	1.46768
M203T449	203.05355	449.000000	D-Mannose	(M+Na)+	3.93019e+08	9.85185e+07	3.98929	0.0204527	6.49589
M147T552	147.07713	551.676500	DL-glutamine	[M+H]+	1.98302e+07	3.75997e+06	5.27402	0.00786655	1.53887
M213T528	213.09911	528.282000	His-Gly	[M+H]+	6.13264e+06	2.1686e+07	0.282793	3.73691e-05	1.50887
M342T349	342.24001	349.055000	Ile-Pro-Ile	[M+H]+	9.57604e+06	2.99489e+07	0.319745	0.0259927	1.6376
M188T396	188.07140	396.318000	Indolelactic acid	[M+H-H2O]+	9.82429e+07	1.61069e+08	0.609943	0.0340125	2.76028
M176T527	176.10372	527.061000	L-citrulline	[M+H]+	2.08741e+07	4.23066e+07	0.493401	0.0158743	1.61407
M263T48	263.23777	47.654800	Linoleoylglycine	[M+H-C2H5O2N]+	6.31231e+07	7.9221e+07	0.796797	0.00992516	1.22394
M211T301	211.08202	301.281500	N.epsilon.-acetyl-l-lysine	[M+Na]+	6.23488e+06	3.07925e+07	0.202481	0.0351732	1.76817
M187T479	187.10848	478.683000	Pro-Ala	[M+H]+	8.59581e+06	2.22639e+07	0.386088	0.0051643	1.3975
M245T550	245.11365	550.420000	Pro-Glu	[M+H]+	1.34943e+07	2.74132e+07	0.492257	0.0105606	1.40663
M247T424	247.11206	423.603000	Pro-met	[M+H]+	9.726e+06	2.17674e+07	0.446815	0.039271	1.12968
M263T368	263.13996	367.736000	Pro-phe	[M+H]+	2.50766e+07	5.65591e+07	0.44337	0.000775533	2.26605
M217T474	217.11914	474.162000	Pro-thr	[M+H]+	1.08091e+07	2.57903e+07	0.419114	0.00425762	1.47328
M215T431	215.13996	430.521500	Pro-val	[M+H]+	2.07853e+07	4.22884e+07	0.491514	8.48967e-05	1.77349
M109T592	109.02926	591.519000	Sesamol	[M+H-CH2O]+	7.22119e+07	4.65909e+07	1.54992	0.0381386	1.25536
M279T540	279.08645	539.832500	Sulfamethazine	[M+H]+	9.222e+07	2.60009e+07	3.5468	0.00214553	3.09832
M203T257	203.05344	257.219500	Theophylline	[M+Na]+	1.3362e+07	4.66762e+07	0.28627	0.0451958	2.00391
M205T536	205.08495	535.633000	Triethyl phosphate	[M+Na]+	1.22241e+07	2.44766e+07	0.499418	0.000340813	1.28891
M156T414	156.04274	413.726000	Triflumuron	[M+H-C8H4F3O2N]+	3.31313e+07	4.59909e+07	0.720388	0.0272235	1.14727
M205T396	205.09798	396.427000	Tryptophan	[M+H]+	5.11814e+07	8.47286e+07	0.604063	0.0370303	2.00745
M175T426	175.10850	426.046000	Val-Gly	[M+H]+	1.18427e+07	2.54793e+07	0.464796	0.0358596	1.30623
M793T278	792.53282	278.343000	1-palmitoyl-2-linoleoyl-sn-glycero-3-phosphocholine	[M+Cl]-	2.81111e+07	1.01917e+07	2.75824	0.0362995	1.41254
M193T501	193.03466	500.836000	2-keto-d-gluconic acid	[M-H]-	1.42562e+08	7.74562e+08	0.184055	7.27899e-05	6.38396
M307T354	307.03493	353.667000	2'-deoxyuridine 5'-monophosphate	[M-H]-	1.99265e+07	1.08408e+07	1.8381	0.00745756	1.02072
M179T249	179.03443	249.335000	4-hydroxyphenylpyruvate	[M-H]-	2.32418e+07	9.69803e+07	0.239655	0.0107091	1.99297
M234T58	234.06412	58.239400	5-isoxazoleacetic acid, 4,5-dihydro-3-(4-hydroxyphenyl)-, methyl ester	[M-H]-	4.92354e+06	2.99769e+07	0.164245	0.000217778	1.21018
M239T444	239.07703	444.021000	Alpha-D-Glucose	(M+CH3COO)-	1.70401e+07	5.56688e+06	3.06097	0.0255482	1.06036
M145T501	145.01308	500.717000	Alpha-ketoglutarate	[M-H]-	9.84258e+06	5.61387e+07	0.175326	8.8964e-05	1.70015
M487T523	487.17852	523.292500	Blood group b trisaccharide	[M-H]-	1.85182e+07	2.17153e+06	8.52769	0.0375734	1.32726
M225T505	225.09889	505.460500	Carnosine	[M-H]-	1.66508e+07	4.99286e+06	3.33492	0.00997031	1.08347
M165T490_2	165.03944	489.853000	D-arabinonic acid	[M-H]-	1.50325e+08	9.95193e+08	0.151051	0.0158361	6.66552
M113T444	113.02309	444.450500	D-arabinose	[M-H-2H2O]-	3.80848e+07	1.71507e+07	2.2206	0.0371745	1.46109
M145T512	145.06066	511.716500	D-glutamine	[M-H]-	2.02005e+08	1.21136e+07	16.6759	0.00738107	4.33766
M259T591_2	259.02248	590.924000	D-mannose 6-phosphate	[M-H]-	4.74277e+08	2.61798e+08	1.81162	0.0305516	4.82478
M229T578	229.01148	578.477000	D-ribose 5-phosphate	[M-H]-	9.10546e+07	5.52683e+07	1.6475	0.0248958	2.13066
M161T447	161.04449	446.682500	D-turanose	[M-H-C6H12O6]-	2.901e+07	9.7417e+06	2.97793	0.02572	1.44049
M127T512	127.05002	512.356000	Dihydrothymine	[M-H]-	2.26681e+07	1.49607e+06	15.1517	0.00789985	1.44588
M104T517	104.03394	517.336500	DL-serine	[M-H]-	2.54484e+07	8.10228e+06	3.14089	0.0326564	1.3572
M118T495	118.04964	495.352000	DL-threonine	[M-H]-	7.61883e+07	3.19013e+07	2.38825	0.0189874	2.20591
M203T397	203.08193	396.775000	DL-tryptophan	[M-H]-	5.88991e+07	1.02495e+08	0.574652	0.00880285	1.22937
M347T584_1	347.04002	583.984000	Inosine 5'-monophosphate	[M-H]-	8.48121e+07	2.14362e+07	3.95648	0.0293276	2.26788
M89T354_1	89.02297	353.960000	L-(+)-lactic acid	[M-H]-	6.25382e+09	3.76451e+09	1.66126	0.017408	17.854
M147T145	147.02872	144.598000	L-Arabinono-1,4-lactone	[M-H]-	1.07174e+09	5.05045e+09	0.212207	0.00867545	15.0815
M103T497	103.00232	496.521000	Malonic acid	[M-H]-	3.24495e+07	1.48486e+08	0.218536	0.000252036	2.68775
M173T495	173.09220	495.229000	N-.alpha.-acetyl-l-ornithine	[M-H]-	2.17056e+07	7.08726e+06	3.06262	0.025652	1.24501
M167T511	167.04281	511.307000	Norharmane	[M-H]-	5.33345e+07	1.15282e+07	4.62644	0.0104592	2.0278
M155T352	155.00872	352.228000	Orotate	[M-H]-	6.3367e+06	5.03979e+07	0.125733	0.00351929	1.61415
M101T220	101.02305	220.169000	Pentanoic acid	[M-H]-	1.1931e+07	3.91388e+07	0.304838	0.0310503	1.23101
M163T52	163.03905	52.133050	Phenylpyruvate	[M-H]-	2.40832e+07	9.45501e+07	0.254713	0.0199234	1.93287
M97T632	96.96821	631.692000	Phosphoric acid	[M-H]-	5.29043e+08	7.78097e+08	0.679919	0.044688	2.24273
M71T447	71.01240	446.503000	Pyruvaldehyde	[M-H]-	1.65034e+07	5.97715e+06	2.76108	0.0276742	1.07501
M87T260_2	87.00732	259.565500	Pyruvate	[M-H]-	5.36188e+09	1.73677e+10	0.308728	0.00677554	27.7142
M214T530	214.04804	530.177000	sn-Glycerol 3-phosphoethanolamine	[M-H]-	3.47956e+07	1.84164e+07	1.88937	0.0491791	1.29496
M101T492	101.02305	492.355000	Succinic semialdehyde	[M-H]-	3.22423e+07	2.46993e+07	1.30539	0.00649449	1.14595
M367T447	367.10540	447.035500	Trans-3'-hydroxycotinine o-.beta.-d-glucuronide	[M-H]-	1.58163e+08	4.38586e+07	3.60619	0.00969893	3.48138
M227T415	227.13970	415.409000	Trans-traumatic acid	[M-H]-	1.37002e+07	3.65294e+07	0.375045	0.000171115	1.16227
