# Supplementary material for: Dynamic Metabolic Changes During Postmortem Aging of Yili Horsemeat Revealed by Untargeted Metabolomics
Source: Animals (Basel). 2026 Feb 5;16(3):508. doi: 10.3390/ani16030508 (PMC12897160; doi:10.3390/ani16030508)
Supplement: Supplementary file 1 [file animals-16-00508-s001.zip › Supplementary Materials/Table S3.xlsx]

## Sheet: Sheet1
Map_Name	geneID		URL				Map_Name	cpdName
Metabolic pathways	2,4,5-trichlorophenol	C07101	https://www.kegg.jp/kegg-bin/show_pathway?ecb01100+C01180+C02512+C00221+C00669+C00989+C02814+C00365+C00482+C01367+C02124+C00633+C01179+C00147+C00301+C00267+C00026+C01571+C00386+C02226+C00942+C00055+C00124+C00878+C00259+C01904+C00333+C00257+C00198+C00064+C00636+C00121+C00117+C00794+C00795+C00181+C01801+C01909+C02273+C00111+C00152+C00497+C00065+C00188+C00078+C02679+C00061+C00122+C00669+C00489+C0012…				Metabolic pathways	.alpha.-keto-.gamma.-(methylthio)butyric acid|.beta.-cyano-l-alanine|.beta.-d-glucose|.gamma.-glu-cys|.gamma.-hydroxybutyric acid|1,2,4-benzenetriol|2'-deoxyuridine 5'-monophosphate|3,5-dimethoxy-4-hydroxycinnamic acid|3'-AMP|4-chlorophenol|4-hydroxybenzaldehyde|4-hydroxyphenylpyruvate|Adenine|Adenosine 5'-diphosphoribose|Alpha-D-Glucose|Alpha-ketoglutarate|Capric acid|Carnosine|Citraconic acid|C…
Biosynthesis of cofactors	3,5-dimethoxy-4-hydroxycinnamic acid	C00482	https://www.kegg.jp/kegg-bin/show_pathway?ecb01240+C00669+C01179+C00026+C06423+C00333+C00064+C00636+C00117+C01909+C00065+C00078+C00061+C00669+C00127+C00037+C00096+C01251+C00130+C00311+C00073+C00828+C01185+C06423+C00295+C00250+C00022+C00015+C00105+C02483+C00568+C00020+C00120+C00251+C00082+C00130+C00064+C00253+C00078				Biosynthesis of cofactors	.gamma.-glu-cys|4-hydroxyphenylpyruvate|Alpha-ketoglutarate|Caprylic acid|D-galacturonic acid|D-glutamine|D-Mannose 1-phosphate|D-ribose 5-phosphate|Dethiobiotin|DL-serine|DL-tryptophan|Flavin mononucleotide (fmn)|Gamma-Glutamylcysteine|Glutathione, oxidized|Glycine|Guanosine 5'-diphospho-.alpha.-d-mannose|Homocitrate|Inosine 5'-monophosphate|Isocitrate|L-methionine|Menaquinone 4|Nicotinate d-rib…
ABC transporters	3'-AMP	C01367	https://www.kegg.jp/kegg-bin/show_pathway?ecb02010+C01630+C00259+C00333+C00064+C00121+C00794+C00181+C02273+C00065+C00188+C00037+C00135+C00294+C00041+C00062+C00243+C00123+C01835+C00079+C00009+C00719+C00120+C00159+C00330+C00407+C00148+C00093+C00387+C00387+C00064+C00208+C00140+C00188+C01083				ABC transporters	1,4-d-xylobiose|D-arabinose|D-galacturonic acid|D-glutamine|D-ribose|D-sorbitol|D-xylose|Digalacturonic acid|DL-serine|DL-threonine|Glycine|Histidine|Inosine|L-Alanine|L-Arginine|Lactose|Leucine|Maltotriose|Phenylalanine|Phosphoric acid|Betaine|Biotin|D-Mannose|Deoxyguanosine|DL-isoleucine|DL-proline|Glycerol 3-phosphate|Guanosine|His-Lys|L-Glutamine|Maltose|N-acetyl-d-glucosamine|Threonine|Treha…
Biosynthesis of amino acids	4-hydroxyisoleucine	C20802	https://www.kegg.jp/kegg-bin/show_pathway?ecb01230+C01179+C00026+C00064+C00117+C00111+C00152+C00065+C00188+C00078+C00037+C00135+C01251+C00311+C00233+C00041+C00062+C01100+C00073+C00123+C00437+C01118+C00079+C00166+C00022+C00251+C00407+C00148+C00082+C00327+C00064+C00188+C00078				Biosynthesis of amino acids	4-hydroxyphenylpyruvate|Alpha-ketoglutarate|D-glutamine|D-ribose 5-phosphate|Dihydroxyacetone phosphate|DL-asparagine|DL-serine|DL-threonine|DL-tryptophan|Glycine|Histidine|Homocitrate|Isocitrate|Ketoleucine|L-Alanine|L-Arginine|L-Histidinol phosphate|L-methionine|Leucine|N-.alpha.-acetyl-l-ornithine|O-succinyl-l-homoserine|Phenylalanine|Phenylpyruvate|Pyruvate|Chorismic acid|DL-isoleucine|DL-pro…
Purine metabolism	5-sulfosalicylic acid	C16199	https://www.kegg.jp/kegg-bin/show_pathway?ecb00230+C01367+C04677+C00147+C00301+C00942+C00064+C00117+C00037+C00144+C00294+C00130+C00385+C04051+C00020+C00575+C00330+C00242+C00387+C00387+C00262+C00130+C00064				Purine metabolism	3'-AMP|5'-phosphoribosyl-5-amino-4-imidazolecarboxamide (aicar)|Adenine|Adenosine 5'-diphosphoribose|Cyclic gmp|D-glutamine|D-ribose 5-phosphate|Glycine|Guanosine 5'-monophosphate|Inosine|Inosine 5'-monophosphate|Xanthine|5-aminoimidazole-4-carboxamide|Adenosine monophosphate (AMP)|Camp|Deoxyguanosine|Guanine|Guanosine|His-Lys|Hypoxanthine|Inosine 5'-monophosphate (IMP)|L-Glutamine
Central carbon metabolism in cancer	Adenine	C00147	https://www.kegg.jp/kegg-bin/show_pathway?ecb05230+C00026+C00064+C00152+C00065+C00078+C00122+C00037+C00135+C00311+C00041+C00062+C00073+C00123+C00079+C00022+C00407+C00148+C00082+C00064+C00078				Central carbon metabolism in cancer	Alpha-ketoglutarate|D-glutamine|DL-asparagine|DL-serine|DL-tryptophan|Fumarate|Glycine|Histidine|Isocitrate|L-Alanine|L-Arginine|L-methionine|Leucine|Phenylalanine|Pyruvate|DL-isoleucine|DL-proline|DL-tyrosine|L-Glutamine|Tryptophan
2-Oxocarboxylic acid metabolism	Adenosine 5'-diphosphoribose	C00301	https://www.kegg.jp/kegg-bin/show_pathway?ecb01210+C01180+C01179+C00026+C02226+C00078+C01251+C00311+C00233+C00041+C00073+C00123+C00437+C00079+C00166+C00022+C00407+C00082+C00078				2-Oxocarboxylic acid metabolism	.alpha.-keto-.gamma.-(methylthio)butyric acid|4-hydroxyphenylpyruvate|Alpha-ketoglutarate|Citraconic acid|DL-tryptophan|Homocitrate|Isocitrate|Ketoleucine|L-Alanine|L-methionine|Leucine|N-.alpha.-acetyl-l-ornithine|Phenylalanine|Phenylpyruvate|Pyruvate|DL-isoleucine|DL-tyrosine|Tryptophan
Carbon metabolism	Cytidine 5'-monophosphate	C00055	https://www.kegg.jp/kegg-bin/show_pathway?ecb01200+C00221+C00989+C00267+C00026+C00257+C00198+C00117+C00111+C00065+C00122+C00258+C00037+C00311+C00041+C01732+C00022+C00232				Carbon metabolism	.beta.-d-glucose|.gamma.-hydroxybutyric acid|Alpha-D-Glucose|Alpha-ketoglutarate|D-gluconate|D-glucono-1,5-lactone|D-ribose 5-phosphate|Dihydroxyacetone phosphate|DL-serine|Fumarate|Glyceric acid|Glycine|Isocitrate|L-Alanine|Mesaconic acid|Pyruvate|Succinic semialdehyde
Nucleotide metabolism	Dalapon acid	C18600	https://www.kegg.jp/kegg-bin/show_pathway?ecb01232+C00365+C00147+C00055+C00064+C00144+C00294+C00130+C00178+C00015+C00105+C00385+C00020+C00380+C00330+C00242+C00387+C00387+C00262+C00130+C00064				Nucleotide metabolism	2'-deoxyuridine 5'-monophosphate|Adenine|Cytidine 5'-monophosphate|D-glutamine|Guanosine 5'-monophosphate|Inosine|Inosine 5'-monophosphate|Thymine|Uridine 5'-diphosphate|Uridine 5'-monophosphate|Xanthine|Adenosine monophosphate (AMP)|Cytosine|Deoxyguanosine|Guanine|Guanosine|His-Lys|Hypoxanthine|Inosine 5'-monophosphate (IMP)|L-Glutamine
Protein digestion and absorption	Fumarate	C00122	https://www.kegg.jp/kegg-bin/show_pathway?ecb04974+C00064+C00152+C00065+C00188+C00078+C00037+C00135+C00463+C00041+C00062+C00073+C00123+C00079+C00407+C00148+C00082+C00064+C01746+C00188+C00078				Protein digestion and absorption	D-glutamine|DL-asparagine|DL-serine|DL-threonine|DL-tryptophan|Glycine|Histidine|Indole|L-Alanine|L-Arginine|L-methionine|Leucine|Phenylalanine|DL-isoleucine|DL-proline|DL-tyrosine|L-Glutamine|Piperidine|Threonine|Tryptophan
Aminoacyl-tRNA biosynthesis	Glutathione	C02471	https://www.kegg.jp/kegg-bin/show_pathway?ecb00970+C00064+C00152+C00065+C00188+C00078+C00037+C00135+C00041+C00062+C00073+C00123+C00079+C00407+C00148+C00082+C00064+C00188+C00078				Aminoacyl-tRNA biosynthesis	D-glutamine|DL-asparagine|DL-serine|DL-threonine|DL-tryptophan|Glycine|Histidine|L-Alanine|L-Arginine|L-methionine|Leucine|Phenylalanine|DL-isoleucine|DL-proline|DL-tyrosine|L-Glutamine|Threonine|Tryptophan
D-Amino acid metabolism	Glutathione, oxidized	C00127	https://www.kegg.jp/kegg-bin/show_pathway?ecb00470+C01180+C00026+C00064+C00065+C00188+C00037+C00135+C00041+C00062+C00073+C00079+C00166+C00022+C00148+C00064+C00188				D-Amino acid metabolism	.alpha.-keto-.gamma.-(methylthio)butyric acid|Alpha-ketoglutarate|D-glutamine|DL-serine|DL-threonine|Glycine|Histidine|L-Alanine|L-Arginine|L-methionine|Phenylalanine|Phenylpyruvate|Pyruvate|DL-proline|L-Glutamine|Threonine
Mineral absorption	Glyceraldehyde 3-phosphate	C00661	https://www.kegg.jp/kegg-bin/show_pathway?ecb04978+C00124+C00064+C00152+C00065+C00188+C00078+C00037+C00041+C00073+C00123+C00079+C00009+C00407+C00148+C00064+C00188+C00078				Mineral absorption	D-(+)-galactose|D-glutamine|DL-asparagine|DL-serine|DL-threonine|DL-tryptophan|Glycine|L-Alanine|L-methionine|Leucine|Phenylalanine|Phosphoric acid|DL-isoleucine|DL-proline|L-Glutamine|Threonine|Tryptophan
Pentose phosphate pathway	Guanosine 5'-monophosphate	C00144	https://www.kegg.jp/kegg-bin/show_pathway?ecb00030+C00221+C06473+C00257+C00198+C00121+C00117+C01801+C00258+C00022+C03752				Pentose phosphate pathway	.beta.-d-glucose|2-keto-d-gluconic acid|D-gluconate|D-glucono-1,5-lactone|D-ribose|D-ribose 5-phosphate|Deoxyribose|Glyceric acid|Pyruvate|D-glucosaminic acid
Tyrosine metabolism	Inosine 5'-monophosphate	C00130	https://www.kegg.jp/kegg-bin/show_pathway?ecb00350+C05580+C01179+C05584+C05584+C00122+C00022+C00232+C00355+C00082+C00530+C00811				Tyrosine metabolism	3,4-dihydroxymandelic acid|4-hydroxyphenylpyruvate|Dl-4-hydroxy-3-methoxymandelic acid|DL-Vanillylmandelic acid|Fumarate|Pyruvate|Succinic semialdehyde|3,4-dihydroxy-l-phenylalanine|DL-tyrosine|Hydroquinone|P-coumaric acid
Glyoxylate and dicarboxylate metabolism	N-alpha-acetyl-l-lysine	C12989	https://www.kegg.jp/kegg-bin/show_pathway?ecb00630+C00026+C00064+C00111+C00065+C00258+C00037+C00311+C01732+C00022+C00898+C00064				Glyoxylate and dicarboxylate metabolism	Alpha-ketoglutarate|D-glutamine|Dihydroxyacetone phosphate|DL-serine|Glyceric acid|Glycine|Isocitrate|Mesaconic acid|Pyruvate|Tartaric acid|L-Glutamine
Pyrimidine metabolism	Uridine 5'-diphosphate	C00015	https://www.kegg.jp/kegg-bin/show_pathway?ecb00240+C00365+C00055+C00064+C00383+C00295+C00178+C00015+C00105+C00380+C00064				Pyrimidine metabolism	2'-deoxyuridine 5'-monophosphate|Cytidine 5'-monophosphate|D-glutamine|Malonic acid|Orotate|Thymine|Uridine 5'-diphosphate|Uridine 5'-monophosphate|Cytosine|L-Glutamine
Steroid hormone biosynthesis	Uridine 5'-monophosphate	C00105	https://www.kegg.jp/kegg-bin/show_pathway?ecb00140+C03205+C01953+C18044+C00535+C05475+C05301+C04295+C11136+C05488				Steroid hormone biosynthesis	21-hydroxyprogesterone|Pregnenolone|Pregnenolone sulfate|Testosterone|11.beta.,21-dihydroxy-5.beta.-pregnane-3,20-dione|2-hydroxyestradiol|5-androstene-3.beta.,17.beta.-diol|Androstan-3-ol-17-one 3-glucuronide|Cortexolone
Amino sugar and nucleotide sugar metabolism	1-methylhydantoin	C02565	https://www.kegg.jp/kegg-bin/show_pathway?ecb00520+C00267+C00259+C00333+C00636+C00181+C00096+C00159+C00645+C00140				Amino sugar and nucleotide sugar metabolism	Alpha-D-Glucose|D-arabinose|D-galacturonic acid|D-Mannose 1-phosphate|D-xylose|Guanosine 5'-diphospho-.alpha.-d-mannose|D-Mannose|N-acetyl-.beta.-d-mannosamine|N-acetyl-d-glucosamine
Cysteine and methionine metabolism	3-[(cholamidopropyl)dimethylammonio]-1-propanesulfonate	C11321	https://www.kegg.jp/kegg-bin/show_pathway?ecb00270+C01180+C00065+C00041+C00073+C03145+C01118+C00022+C01234				Cysteine and methionine metabolism	.alpha.-keto-.gamma.-(methylthio)butyric acid|DL-serine|L-Alanine|L-methionine|N-formyl-l-methionine|O-succinyl-l-homoserine|Pyruvate|1-Aminocyclopropanecarboxylic acid
Biosynthesis of nucleotide sugars	4-nitrosodiphenylamine	C19479	https://www.kegg.jp/kegg-bin/show_pathway?ecb01250+C00267+C00259+C00333+C00636+C00096+C00159+C00645+C00140				Biosynthesis of nucleotide sugars	Alpha-D-Glucose|D-arabinose|D-galacturonic acid|D-Mannose 1-phosphate|Guanosine 5'-diphospho-.alpha.-d-mannose|D-Mannose|N-acetyl-.beta.-d-mannosamine|N-acetyl-d-glucosamine
Pentose and glucuronate interconversions	Adenosine monophosphate (AMP)	C00020	https://www.kegg.jp/kegg-bin/show_pathway?ecb00040+C00026+C00259+C01904+C00333+C00181+C02273+C00111+C00022				Pentose and glucuronate interconversions	Alpha-ketoglutarate|D-arabinose|D-arabitol|D-galacturonic acid|D-xylose|Digalacturonic acid|Dihydroxyacetone phosphate|Pyruvate
Ascorbate and aldarate metabolism	all cis-(6,9,12)-Linolenic acid	C06426	https://www.kegg.jp/kegg-bin/show_pathway?ecb00053+C00026+C00878+C00259+C00333+C00096+C01114+C01620+C00022				Ascorbate and aldarate metabolism	Alpha-ketoglutarate|D-arabinonic acid|D-arabinose|D-galacturonic acid|Guanosine 5'-diphospho-.alpha.-d-mannose|L-Arabinono-1,4-lactone|L-threonate|Pyruvate
Alanine, aspartate and glutamate metabolism	Aminocarb	C11071	https://www.kegg.jp/kegg-bin/show_pathway?ecb00250+C00026+C00064+C00152+C00122+C00041+C00022+C00232+C00064+C01042				Alanine, aspartate and glutamate metabolism	Alpha-ketoglutarate|D-glutamine|DL-asparagine|Fumarate|L-Alanine|Pyruvate|Succinic semialdehyde|L-Glutamine|N-acetyl-l-aspartic acid
Glycine, serine and threonine metabolism	Caffeate	C01481	https://www.kegg.jp/kegg-bin/show_pathway?ecb00260+C00065+C00188+C00078+C00258+C00037+C00546+C00022+C00719+C00188+C00078				Glycine, serine and threonine metabolism	DL-serine|DL-threonine|DL-tryptophan|Glyceric acid|Glycine|Pyruvaldehyde|Pyruvate|Betaine|Threonine|Tryptophan
Arachidonic acid metabolism	Camp	C00575	https://www.kegg.jp/kegg-bin/show_pathway?ecb00590+C04742+C06315+C05951+C00584+C00639+C01312+C05957				Arachidonic acid metabolism	15(s)-hydroxy-(5z,8z,11z,13e)-eicosatetraenoic acid|5(s),14(r)-lipoxin b4|Leukotriene d4|Prostaglandin e2|Prostaglandin f2.alpha.|Prostaglandin i2|Prostaglandin j2
Phenylalanine, tyrosine and tryptophan biosynthesis	Cyproconazole	C18456	https://www.kegg.jp/kegg-bin/show_pathway?ecb00400+C01179+C00078+C00463+C00079+C00166+C00251+C00082+C00078				Phenylalanine, tyrosine and tryptophan biosynthesis	4-hydroxyphenylpyruvate|DL-tryptophan|Indole|Phenylalanine|Phenylpyruvate|Chorismic acid|DL-tyrosine|Tryptophan
Tryptophan metabolism	Ergothioneine	C05570	https://www.kegg.jp/kegg-bin/show_pathway?ecb00380+C05635+C05643+C00078+C00463+C00331+C10164+C01987+C00078				Tryptophan metabolism	5-hydroxyindoleacetate|6-hydroxymelatonin|DL-tryptophan|Indole|Indole-3-pyruvic acid|Picolinic acid|2-aminophenol|Tryptophan
Histidine metabolism	Fludarabine	C21550	https://www.kegg.jp/kegg-bin/show_pathway?ecb00340+C04677+C00026+C00386+C00135+C01100+C00785+C05570				Histidine metabolism	5'-phosphoribosyl-5-amino-4-imidazolecarboxamide (aicar)|Alpha-ketoglutarate|Carnosine|Histidine|L-Histidinol phosphate|4-imidazoleacrylic acid|Ergothioneine
Galactose metabolism	Flufenacet	C18731	https://www.kegg.jp/kegg-bin/show_pathway?ecb00052+C00267+C00124+C00794+C00795+C00111+C00243+C00159				Galactose metabolism	Alpha-D-Glucose|D-(+)-galactose|D-sorbitol|D-Tagatose|Dihydroxyacetone phosphate|Lactose|D-Mannose
Phenylalanine metabolism	Harmane	C09209	https://www.kegg.jp/kegg-bin/show_pathway?ecb00360+C00122+C04148+C00079+C00166+C00022+C00082+C05332				Phenylalanine metabolism	Fumarate|Phenylacetyl-l-glutamine|Phenylalanine|Phenylpyruvate|Pyruvate|DL-tyrosine|Phenylethylamine
Butanoate metabolism	Inosine 5'-monophosphate (IMP)	C00130	https://www.kegg.jp/kegg-bin/show_pathway?ecb00650+C00989+C00026+C00497+C00122+C00022+C00232				Butanoate metabolism	.gamma.-hydroxybutyric acid|Alpha-ketoglutarate|Dl-malic acid|Fumarate|Pyruvate|Succinic semialdehyde
Ubiquinone and other terpenoid-quinone biosynthesis	Isoproterenol	C07056	https://www.kegg.jp/kegg-bin/show_pathway?ecb00130+C01179+C00828+C02483+C00251+C00082+C00811				Ubiquinone and other terpenoid-quinone biosynthesis	4-hydroxyphenylpyruvate|Menaquinone 4|(+)-.gamma.-tocopherol|Chorismic acid|DL-tyrosine|P-coumaric acid
Serotonergic synapse	N-methylhistidine	C03298	https://www.kegg.jp/kegg-bin/show_pathway?ecb04726+C05635+C00078+C00584+C00639+C00575+C05957+C00078				Serotonergic synapse	5-hydroxyindoleacetate|DL-tryptophan|Prostaglandin e2|Prostaglandin f2.alpha.|Camp|Prostaglandin j2|Tryptophan
Fructose and mannose metabolism	Ondansetron	C07325	https://www.kegg.jp/kegg-bin/show_pathway?ecb00051+C00267+C00636+C00794+C00111+C00096+C00159				Fructose and mannose metabolism	Alpha-D-Glucose|D-Mannose 1-phosphate|D-sorbitol|Dihydroxyacetone phosphate|Guanosine 5'-diphospho-.alpha.-d-mannose|D-Mannose
Arginine biosynthesis	Orsellinic acid	C01839	https://www.kegg.jp/kegg-bin/show_pathway?ecb00220+C00026+C00064+C00122+C00062+C00437+C00327+C00064				Arginine biosynthesis	Alpha-ketoglutarate|D-glutamine|Fumarate|L-Arginine|N-.alpha.-acetyl-l-ornithine|L-citrulline|L-Glutamine
Bile secretion	Phenylethylamine	C05332	https://www.kegg.jp/kegg-bin/show_pathway?ecb04976+C00026+C00942+C07660+C00584+C00639+C00575				Bile secretion	Alpha-ketoglutarate|Cyclic gmp|Levofloxacin|Prostaglandin e2|Prostaglandin f2.alpha.|Camp
Valine, leucine and isoleucine biosynthesis	Rhein	C10401	https://www.kegg.jp/kegg-bin/show_pathway?ecb00290+C02226+C00188+C00233+C00123+C00022+C00407+C00188				Valine, leucine and isoleucine biosynthesis	Citraconic acid|DL-threonine|Ketoleucine|Leucine|Pyruvate|DL-isoleucine|Threonine
Glycerophospholipid metabolism	Suberic acid	C08278	https://www.kegg.jp/kegg-bin/show_pathway?ecb00564+C00111+C00065+C00588+C00307+C06772+C00093				Glycerophospholipid metabolism	Dihydroxyacetone phosphate|DL-serine|Phosphorylcholine|Cytidine 5'-diphosphocholine|Diethanolamine|Glycerol 3-phosphate
Nicotinate and nicotinamide metabolism	Sulfentrazone	C11125	https://www.kegg.jp/kegg-bin/show_pathway?ecb00760+C00111+C00122+C01185+C00022+C00232+C00253				Nicotinate and nicotinamide metabolism	Dihydroxyacetone phosphate|Fumarate|Nicotinate d-ribonucleotide|Pyruvate|Succinic semialdehyde|Nicotinate
Neuroactive ligand-receptor interaction	Trimethylamine n-oxide	C01104	https://www.kegg.jp/kegg-bin/show_pathway?ecb04080+C00037+C05951+C00584+C00639+C00015+C01312				Neuroactive ligand-receptor interaction	Glycine|Leukotriene d4|Prostaglandin e2|Prostaglandin f2.alpha.|Uridine 5'-diphosphate|Prostaglandin i2
Ovarian steroidogenesis	Trioxsalen	C09314	https://www.kegg.jp/kegg-bin/show_pathway?ecb04913+C01953+C00639+C00535+C05301+C04295+C00575				Ovarian steroidogenesis	Pregnenolone|Prostaglandin f2.alpha.|Testosterone|2-hydroxyestradiol|5-androstene-3.beta.,17.beta.-diol|Camp
Chemical carcinogenesis - reactive oxygen species			https://www.kegg.jp/kegg-bin/show_pathway?ecb05208+C02814+C00127+C16038+C05301+C00530				Chemical carcinogenesis - reactive oxygen species	1,2,4-benzenetriol|Glutathione, oxidized|2-amino-1-methyl-6-phenylimidazo[4,5-b]pyridine (phip)|2-hydroxyestradiol|Hydroquinone
Antifolate resistance			https://www.kegg.jp/kegg-bin/show_pathway?ecb01523+C00365+C00144+C00130+C00073+C00020+C00130				Antifolate resistance	2'-deoxyuridine 5'-monophosphate|Guanosine 5'-monophosphate|Inosine 5'-monophosphate|L-methionine|Adenosine monophosphate (AMP)|Inosine 5'-monophosphate (IMP)
Aldosterone synthesis and secretion			https://www.kegg.jp/kegg-bin/show_pathway?ecb04925+C03205+C00942+C01953+C00020+C00575				Aldosterone synthesis and secretion	21-hydroxyprogesterone|Cyclic gmp|Pregnenolone|Adenosine monophosphate (AMP)|Camp
Lipoic acid metabolism			https://www.kegg.jp/kegg-bin/show_pathway?ecb00785+C00026+C06423+C00037+C00233+C06423+C00022				Lipoic acid metabolism	Alpha-ketoglutarate|Caprylic acid|Glycine|Ketoleucine|Octanoic acid|Pyruvate
Glucagon signaling pathway			https://www.kegg.jp/kegg-bin/show_pathway?ecb04922+C00026+C00122+C00311+C00022+C00575				Glucagon signaling pathway	Alpha-ketoglutarate|Fumarate|Isocitrate|Pyruvate|Camp
Fatty acid biosynthesis			https://www.kegg.jp/kegg-bin/show_pathway?ecb00061+C01571+C06423+C02679+C00383+C06424+C06423				Fatty acid biosynthesis	Capric acid|Caprylic acid|Dodecanoic acid|Malonic acid|Myristic acid|Octanoic acid
Vitamin B6 metabolism			https://www.kegg.jp/kegg-bin/show_pathway?ecb00750+C00064+C00117+C00250+C00647+C00232+C00064				Vitamin B6 metabolism	D-glutamine|D-ribose 5-phosphate|Pyridoxal|Pyridoxamine 5-phosphate|Succinic semialdehyde|L-Glutamine
Vitamin digestion and absorption			https://www.kegg.jp/kegg-bin/show_pathway?ecb04977+C00061+C00828+C00250+C00647+C00120				Vitamin digestion and absorption	Flavin mononucleotide (fmn)|Menaquinone 4|Pyridoxal|Pyridoxamine 5-phosphate|Biotin
Pathways in cancer			https://www.kegg.jp/kegg-bin/show_pathway?ecb05200+C00122+C00584+C00535+C16038+C00575				Pathways in cancer	Fumarate|Prostaglandin e2|Testosterone|2-amino-1-methyl-6-phenylimidazo[4,5-b]pyridine (phip)|Camp
Taste transduction			https://www.kegg.jp/kegg-bin/show_pathway?ecb04742+C00144+C00130+C00020+C00575+C00130+C00208				Taste transduction	Guanosine 5'-monophosphate|Inosine 5'-monophosphate|Adenosine monophosphate (AMP)|Camp|Inosine 5'-monophosphate (IMP)|Maltose
Arginine and proline metabolism			https://www.kegg.jp/kegg-bin/show_pathway?ecb00330+C00062+C02714+C00022+C02565+C00148				Arginine and proline metabolism	L-Arginine|N-acetylputrescine|Pyruvate|1-methylhydantoin|DL-proline
Parkinson disease			https://www.kegg.jp/kegg-bin/show_pathway?ecb05012+C00009+C00355+C00020+C00575+C00082				Parkinson disease	Phosphoric acid|3,4-dihydroxy-l-phenylalanine|Adenosine monophosphate (AMP)|Camp|DL-tyrosine
Glycolysis / Gluconeogenesis			https://www.kegg.jp/kegg-bin/show_pathway?ecb00010+C00221+C00267+C00111+C00022				Glycolysis / Gluconeogenesis	.beta.-d-glucose|Alpha-D-Glucose|Dihydroxyacetone phosphate|Pyruvate
Citrate cycle (TCA cycle)			https://www.kegg.jp/kegg-bin/show_pathway?ecb00020+C00026+C00122+C00311+C00022				Citrate cycle (TCA cycle)	Alpha-ketoglutarate|Fumarate|Isocitrate|Pyruvate
Lysine degradation			https://www.kegg.jp/kegg-bin/show_pathway?ecb00310+C00026+C00489+C00037+C02727				Lysine degradation	Alpha-ketoglutarate|Glutaric acid|Glycine|N.epsilon.-acetyl-l-lysine
cGMP-PKG signaling pathway			https://www.kegg.jp/kegg-bin/show_pathway?ecb04022+C00942+C00144+C00020+C00575				cGMP-PKG signaling pathway	Cyclic gmp|Guanosine 5'-monophosphate|Adenosine monophosphate (AMP)|Camp
Olfactory transduction			https://www.kegg.jp/kegg-bin/show_pathway?ecb04740+C00942+C00144+C00020+C00575				Olfactory transduction	Cyclic gmp|Guanosine 5'-monophosphate|Adenosine monophosphate (AMP)|Camp
Oxytocin signaling pathway			https://www.kegg.jp/kegg-bin/show_pathway?ecb04921+C00942+C00584+C00639+C00575				Oxytocin signaling pathway	Cyclic gmp|Prostaglandin e2|Prostaglandin f2.alpha.|Camp
Regulation of lipolysis in adipocytes			https://www.kegg.jp/kegg-bin/show_pathway?ecb04923+C00942+C00584+C00020+C00575				Regulation of lipolysis in adipocytes	Cyclic gmp|Prostaglandin e2|Adenosine monophosphate (AMP)|Camp
Renin secretion			https://www.kegg.jp/kegg-bin/show_pathway?ecb04924+C00942+C00584+C00020+C00575				Renin secretion	Cyclic gmp|Prostaglandin e2|Adenosine monophosphate (AMP)|Camp
Carbohydrate digestion and absorption			https://www.kegg.jp/kegg-bin/show_pathway?ecb04973+C00124+C00243+C01835+C00208				Carbohydrate digestion and absorption	D-(+)-galactose|Lactose|Maltotriose|Maltose
Diabetic cardiomyopathy			https://www.kegg.jp/kegg-bin/show_pathway?ecb05415+C00794+C00127+C00546+C00022				Diabetic cardiomyopathy	D-sorbitol|Glutathione, oxidized|Pyruvaldehyde|Pyruvate
alpha-Linolenic acid metabolism			https://www.kegg.jp/kegg-bin/show_pathway?ecb00592+C16322+C08491+C16300+C16308				alpha-Linolenic acid metabolism	Fa 9:1+1o|Jasmonic acid|Stearidonic acid|Trans-traumatic acid
Pyruvate metabolism			https://www.kegg.jp/kegg-bin/show_pathway?ecb00620+C00122+C01251+C00546+C00022				Pyruvate metabolism	Fumarate|Homocitrate|Pyruvaldehyde|Pyruvate
Cortisol synthesis and secretion			https://www.kegg.jp/kegg-bin/show_pathway?ecb04927+C01953+C00020+C00575+C05488				Cortisol synthesis and secretion	Pregnenolone|Adenosine monophosphate (AMP)|Camp|Cortexolone
Cushing syndrome			https://www.kegg.jp/kegg-bin/show_pathway?ecb04934+C01953+C00020+C00575+C05488				Cushing syndrome	Pregnenolone|Adenosine monophosphate (AMP)|Camp|Cortexolone
cAMP signaling pathway			https://www.kegg.jp/kegg-bin/show_pathway?ecb04024+C00584+C00020+C00575+C01312				cAMP signaling pathway	Prostaglandin e2|Adenosine monophosphate (AMP)|Camp|Prostaglandin i2
Glutathione metabolism			https://www.kegg.jp/kegg-bin/show_pathway?ecb00480+C00669+C00669+C00127+C00037				Glutathione metabolism	.gamma.-glu-cys|Gamma-Glutamylcysteine|Glutathione, oxidized|Glycine
Inflammatory mediator regulation of TRP channels			https://www.kegg.jp/kegg-bin/show_pathway?ecb04750+C04742+C00584+C00575				Inflammatory mediator regulation of TRP channels	15(s)-hydroxy-(5z,8z,11z,13e)-eicosatetraenoic acid|Prostaglandin e2|Camp
Drug metabolism - cytochrome P450			https://www.kegg.jp/kegg-bin/show_pathway?ecb00982+C16658+C16577+C05011				Drug metabolism - cytochrome P450	2-propylglutaric acid|Codeine-6-.beta.-d-glucuronide|4-hydroxytamoxifen
AMPK signaling pathway			https://www.kegg.jp/kegg-bin/show_pathway?ecb04152+C04677+C00022+C00020				AMPK signaling pathway	5'-phosphoribosyl-5-amino-4-imidazolecarboxamide (aicar)|Pyruvate|Adenosine monophosphate (AMP)
Proximal tubule bicarbonate reclamation			https://www.kegg.jp/kegg-bin/show_pathway?ecb04964+C00267+C00026+C00064+C00064				Proximal tubule bicarbonate reclamation	Alpha-D-Glucose|Alpha-ketoglutarate|D-glutamine|L-Glutamine
Taurine and hypotaurine metabolism			https://www.kegg.jp/kegg-bin/show_pathway?ecb00430+C00026+C00041+C00022				Taurine and hypotaurine metabolism	Alpha-ketoglutarate|L-Alanine|Pyruvate
GABAergic synapse			https://www.kegg.jp/kegg-bin/show_pathway?ecb04727+C00026+C00064+C00575+C00064				GABAergic synapse	Alpha-ketoglutarate|D-glutamine|Camp|L-Glutamine
beta-Alanine metabolism			https://www.kegg.jp/kegg-bin/show_pathway?ecb00410+C00386+C00135+C00383				beta-Alanine metabolism	Carnosine|Histidine|Malonic acid
Vascular smooth muscle contraction			https://www.kegg.jp/kegg-bin/show_pathway?ecb04270+C00942+C00575+C01312				Vascular smooth muscle contraction	Cyclic gmp|Camp|Prostaglandin i2
Platelet activation			https://www.kegg.jp/kegg-bin/show_pathway?ecb04611+C00942+C00575+C01312				Platelet activation	Cyclic gmp|Camp|Prostaglandin i2
Phosphonate and phosphinate metabolism			https://www.kegg.jp/kegg-bin/show_pathway?ecb00440+C00117+C00037+C00022				Phosphonate and phosphinate metabolism	D-ribose 5-phosphate|Glycine|Pyruvate
Thyroid hormone synthesis			https://www.kegg.jp/kegg-bin/show_pathway?ecb04918+C00117+C00127+C00575				Thyroid hormone synthesis	D-ribose 5-phosphate|Glutathione, oxidized|Camp
Glycerolipid metabolism			https://www.kegg.jp/kegg-bin/show_pathway?ecb00561+C00111+C00258+C00093				Glycerolipid metabolism	Dihydroxyacetone phosphate|Glyceric acid|Glycerol 3-phosphate
Oxidative phosphorylation			https://www.kegg.jp/kegg-bin/show_pathway?ecb00190+C00061+C00122+C00009				Oxidative phosphorylation	Flavin mononucleotide (fmn)|Fumarate|Phosphoric acid
Thiamine metabolism			https://www.kegg.jp/kegg-bin/show_pathway?ecb00730+C00037+C00022+C00082				Thiamine metabolism	Glycine|Pyruvate|DL-tyrosine
Valine, leucine and isoleucine degradation			https://www.kegg.jp/kegg-bin/show_pathway?ecb00280+C00233+C00123+C00407				Valine, leucine and isoleucine degradation	Ketoleucine|Leucine|DL-isoleucine
Efferocytosis			https://www.kegg.jp/kegg-bin/show_pathway?ecb04148+C00062+C00073+C00584				Efferocytosis	L-Arginine|L-methionine|Prostaglandin e2
mTOR signaling pathway			https://www.kegg.jp/kegg-bin/show_pathway?ecb04150+C00062+C00123+C00020				mTOR signaling pathway	L-Arginine|Leucine|Adenosine monophosphate (AMP)
Pathways of neurodegeneration - multiple diseases			https://www.kegg.jp/kegg-bin/show_pathway?ecb05022+C00062+C00009+C00020				Pathways of neurodegeneration - multiple diseases	L-Arginine|Phosphoric acid|Adenosine monophosphate (AMP)
Amoebiasis			https://www.kegg.jp/kegg-bin/show_pathway?ecb05146+C00062+C00584+C00575				Amoebiasis	L-Arginine|Prostaglandin e2|Camp
Parathyroid hormone synthesis, secretion and action			https://www.kegg.jp/kegg-bin/show_pathway?ecb04928+C00009+C00020+C00575				Parathyroid hormone synthesis, secretion and action	Phosphoric acid|Adenosine monophosphate (AMP)|Camp
Choline metabolism in cancer			https://www.kegg.jp/kegg-bin/show_pathway?ecb05231+C00588+C00307+C00093				Choline metabolism in cancer	Phosphorylcholine|Cytidine 5'-diphosphocholine|Glycerol 3-phosphate
Caffeine metabolism			https://www.kegg.jp/kegg-bin/show_pathway?ecb00232+C00385+C16360+C07130				Caffeine metabolism	Xanthine|3,7-Dimethyluric acid|Theophylline
Dopaminergic synapse			https://www.kegg.jp/kegg-bin/show_pathway?ecb04728+C00355+C00575+C00082				Dopaminergic synapse	3,4-dihydroxy-l-phenylalanine|Camp|DL-tyrosine
Cocaine addiction			https://www.kegg.jp/kegg-bin/show_pathway?ecb05030+C00355+C00575+C00082				Cocaine addiction	3,4-dihydroxy-l-phenylalanine|Camp|DL-tyrosine
Amphetamine addiction			https://www.kegg.jp/kegg-bin/show_pathway?ecb05031+C00355+C00575+C00082				Amphetamine addiction	3,4-dihydroxy-l-phenylalanine|Camp|DL-tyrosine
Alcoholism			https://www.kegg.jp/kegg-bin/show_pathway?ecb05034+C00355+C00575+C00082				Alcoholism	3,4-dihydroxy-l-phenylalanine|Camp|DL-tyrosine
Ferroptosis			https://www.kegg.jp/kegg-bin/show_pathway?ecb04216+C00669+C00669+C00127				Ferroptosis	.gamma.-glu-cys|Gamma-Glutamylcysteine|Glutathione, oxidized
Retinol metabolism			https://www.kegg.jp/kegg-bin/show_pathway?ecb00830+C16681+C16677				Retinol metabolism	9-cis-retinal|All-trans-4-hydroxyretinoic acid
HIF-1 signaling pathway			https://www.kegg.jp/kegg-bin/show_pathway?ecb04066+C00026+C00022				HIF-1 signaling pathway	Alpha-ketoglutarate|Pyruvate
Gap junction			https://www.kegg.jp/kegg-bin/show_pathway?ecb04540+C00942+C00575				Gap junction	Cyclic gmp|Camp
Circadian entrainment			https://www.kegg.jp/kegg-bin/show_pathway?ecb04713+C00942+C00575				Circadian entrainment	Cyclic gmp|Camp
Thermogenesis			https://www.kegg.jp/kegg-bin/show_pathway?ecb04714+C00942+C00575				Thermogenesis	Cyclic gmp|Camp
Phototransduction			https://www.kegg.jp/kegg-bin/show_pathway?ecb04744+C00942+C00144				Phototransduction	Cyclic gmp|Guanosine 5'-monophosphate
Salivary secretion			https://www.kegg.jp/kegg-bin/show_pathway?ecb04970+C00942+C00575				Salivary secretion	Cyclic gmp|Camp
Glutamatergic synapse			https://www.kegg.jp/kegg-bin/show_pathway?ecb04724+C00064+C00575+C00064				Glutamatergic synapse	D-glutamine|Camp|L-Glutamine
Biotin metabolism			https://www.kegg.jp/kegg-bin/show_pathway?ecb00780+C01909+C00120				Biotin metabolism	Dethiobiotin|Biotin
Propanoate metabolism			https://www.kegg.jp/kegg-bin/show_pathway?ecb00640+C00111+C00546				Propanoate metabolism	Dihydroxyacetone phosphate|Pyruvaldehyde
Sulfur metabolism			https://www.kegg.jp/kegg-bin/show_pathway?ecb00920+C00065+C01118				Sulfur metabolism	DL-serine|O-succinyl-l-homoserine
Porphyrin metabolism			https://www.kegg.jp/kegg-bin/show_pathway?ecb00860+C00188+C00037+C00188				Porphyrin metabolism	DL-threonine|Glycine|Threonine
African trypanosomiasis			https://www.kegg.jp/kegg-bin/show_pathway?ecb05143+C00078+C00584+C00078				African trypanosomiasis	DL-tryptophan|Prostaglandin e2|Tryptophan
Fatty acid degradation			https://www.kegg.jp/kegg-bin/show_pathway?ecb00071+C00489+C02990				Fatty acid degradation	Glutaric acid|L-palmitoylcarnitine
Chagas disease			https://www.kegg.jp/kegg-bin/show_pathway?ecb05142+C00062+C00575				Chagas disease	L-Arginine|Camp
Fatty acid metabolism			https://www.kegg.jp/kegg-bin/show_pathway?ecb01212+C00383+C02990				Fatty acid metabolism	Malonic acid|L-palmitoylcarnitine
C-type lectin receptor signaling pathway			https://www.kegg.jp/kegg-bin/show_pathway?ecb04625+C00584+C00159				C-type lectin receptor signaling pathway	Prostaglandin e2|D-Mannose
Human papillomavirus infection			https://www.kegg.jp/kegg-bin/show_pathway?ecb05165+C00584+C00575				Human papillomavirus infection	Prostaglandin e2|Camp
Phospholipase D signaling pathway			https://www.kegg.jp/kegg-bin/show_pathway?ecb04072+C00639+C00575				Phospholipase D signaling pathway	Prostaglandin f2.alpha.|Camp
Insulin secretion			https://www.kegg.jp/kegg-bin/show_pathway?ecb04911+C00022+C00575				Insulin secretion	Pyruvate|Camp
Endocrine resistance			https://www.kegg.jp/kegg-bin/show_pathway?ecb01522+C00535+C00575				Endocrine resistance	Testosterone|Camp
Prostate cancer			https://www.kegg.jp/kegg-bin/show_pathway?ecb05215+C00535+C16038				Prostate cancer	Testosterone|2-amino-1-methyl-6-phenylimidazo[4,5-b]pyridine (phip)
Biosynthesis of unsaturated fatty acids			https://www.kegg.jp/kegg-bin/show_pathway?ecb01040+C08320+C06426				Biosynthesis of unsaturated fatty acids	Tetracosanoic acid|all cis-(6,9,12)-Linolenic acid
Prolactin signaling pathway			https://www.kegg.jp/kegg-bin/show_pathway?ecb04917+C00355+C00082				Prolactin signaling pathway	3,4-dihydroxy-l-phenylalanine|DL-tyrosine
Folate biosynthesis			https://www.kegg.jp/kegg-bin/show_pathway?ecb00790+C00568+C00251				Folate biosynthesis	4-aminobenzoate|Chorismic acid
Longevity regulating pathway			https://www.kegg.jp/kegg-bin/show_pathway?ecb04211+C00020+C00575				Longevity regulating pathway	Adenosine monophosphate (AMP)|Camp
Morphine addiction			https://www.kegg.jp/kegg-bin/show_pathway?ecb05032+C00020+C00575				Morphine addiction	Adenosine monophosphate (AMP)|Camp
Adrenergic signaling in cardiomyocytes			https://www.kegg.jp/kegg-bin/show_pathway?ecb04261+C00575+C07056				Adrenergic signaling in cardiomyocytes	Camp|Isoproterenol
Melanogenesis			https://www.kegg.jp/kegg-bin/show_pathway?ecb04916+C00575+C00082				Melanogenesis	Camp|DL-tyrosine
Pertussis			https://www.kegg.jp/kegg-bin/show_pathway?ecb05133+C00575+C00253				Pertussis	Camp|Nicotinate
Starch and sucrose metabolism			https://www.kegg.jp/kegg-bin/show_pathway?ecb00500+C00208+C01083				Starch and sucrose metabolism	Maltose|Trehalose
Long-term depression			https://www.kegg.jp/kegg-bin/show_pathway?ecb04730+C00942				Long-term depression	Cyclic gmp
Nitrogen metabolism			https://www.kegg.jp/kegg-bin/show_pathway?ecb00910+C00064+C00064				Nitrogen metabolism	D-glutamine|L-Glutamine
Inositol phosphate metabolism			https://www.kegg.jp/kegg-bin/show_pathway?ecb00562+C00111				Inositol phosphate metabolism	Dihydroxyacetone phosphate
Sphingolipid metabolism			https://www.kegg.jp/kegg-bin/show_pathway?ecb00600+C00065				Sphingolipid metabolism	DL-serine
Sphingolipid signaling pathway			https://www.kegg.jp/kegg-bin/show_pathway?ecb04071+C00065				Sphingolipid signaling pathway	DL-serine
Riboflavin metabolism			https://www.kegg.jp/kegg-bin/show_pathway?ecb00740+C00061				Riboflavin metabolism	Flavin mononucleotide (fmn)
Renal cell carcinoma			https://www.kegg.jp/kegg-bin/show_pathway?ecb05211+C00122				Renal cell carcinoma	Fumarate
Primary bile acid biosynthesis			https://www.kegg.jp/kegg-bin/show_pathway?ecb00120+C00037				Primary bile acid biosynthesis	Glycine
Synaptic vesicle cycle			https://www.kegg.jp/kegg-bin/show_pathway?ecb04721+C00037				Synaptic vesicle cycle	Glycine
N-Glycan biosynthesis			https://www.kegg.jp/kegg-bin/show_pathway?ecb00510+C00096				N-Glycan biosynthesis	Guanosine 5'-diphospho-.alpha.-d-mannose
Selenocompound metabolism			https://www.kegg.jp/kegg-bin/show_pathway?ecb00450+C00041				Selenocompound metabolism	L-Alanine
Sulfur relay system			https://www.kegg.jp/kegg-bin/show_pathway?ecb04122+C00041				Sulfur relay system	L-Alanine
Amyotrophic lateral sclerosis			https://www.kegg.jp/kegg-bin/show_pathway?ecb05014+C00062				Amyotrophic lateral sclerosis	L-Arginine
Fc epsilon RI signaling pathway			https://www.kegg.jp/kegg-bin/show_pathway?ecb04664+C05951				Fc epsilon RI signaling pathway	Leukotriene d4
Asthma			https://www.kegg.jp/kegg-bin/show_pathway?ecb05310+C05951				Asthma	Leukotriene d4
Leishmaniasis			https://www.kegg.jp/kegg-bin/show_pathway?ecb05140+C00584				Leishmaniasis	Prostaglandin e2
Human cytomegalovirus infection			https://www.kegg.jp/kegg-bin/show_pathway?ecb05163+C00584				Human cytomegalovirus infection	Prostaglandin e2
Rheumatoid arthritis			https://www.kegg.jp/kegg-bin/show_pathway?ecb05323+C00584				Rheumatoid arthritis	Prostaglandin e2
Pantothenate and CoA biosynthesis			https://www.kegg.jp/kegg-bin/show_pathway?ecb00770+C00022				Pantothenate and CoA biosynthesis	Pyruvate
Terpenoid backbone biosynthesis			https://www.kegg.jp/kegg-bin/show_pathway?ecb00900+C00022				Terpenoid backbone biosynthesis	Pyruvate
Type II diabetes mellitus			https://www.kegg.jp/kegg-bin/show_pathway?ecb04930+C00022				Type II diabetes mellitus	Pyruvate
Insulin resistance			https://www.kegg.jp/kegg-bin/show_pathway?ecb04931+C00022				Insulin resistance	Pyruvate
GnRH secretion			https://www.kegg.jp/kegg-bin/show_pathway?ecb04929+C00535				GnRH secretion	Testosterone
Chemical carcinogenesis - DNA adducts			https://www.kegg.jp/kegg-bin/show_pathway?ecb05204+C16038				Chemical carcinogenesis - DNA adducts	2-amino-1-methyl-6-phenylimidazo[4,5-b]pyridine (phip)
FoxO signaling pathway			https://www.kegg.jp/kegg-bin/show_pathway?ecb04068+C00020				FoxO signaling pathway	Adenosine monophosphate (AMP)
PI3K-Akt signaling pathway			https://www.kegg.jp/kegg-bin/show_pathway?ecb04151+C00020				PI3K-Akt signaling pathway	Adenosine monophosphate (AMP)
Linoleic acid metabolism			https://www.kegg.jp/kegg-bin/show_pathway?ecb00591+C06426				Linoleic acid metabolism	all cis-(6,9,12)-Linolenic acid
MAPK signaling pathway			https://www.kegg.jp/kegg-bin/show_pathway?ecb04010+C00575				MAPK signaling pathway	Camp
Ras signaling pathway			https://www.kegg.jp/kegg-bin/show_pathway?ecb04014+C00575				Ras signaling pathway	Camp
Rap1 signaling pathway			https://www.kegg.jp/kegg-bin/show_pathway?ecb04015+C00575				Rap1 signaling pathway	Camp
Calcium signaling pathway			https://www.kegg.jp/kegg-bin/show_pathway?ecb04020+C00575				Calcium signaling pathway	Camp
Chemokine signaling pathway			https://www.kegg.jp/kegg-bin/show_pathway?ecb04062+C00575				Chemokine signaling pathway	Camp
Oocyte meiosis			https://www.kegg.jp/kegg-bin/show_pathway?ecb04114+C00575				Oocyte meiosis	Camp
Longevity regulating pathway - multiple species			https://www.kegg.jp/kegg-bin/show_pathway?ecb04213+C00575				Longevity regulating pathway - multiple species	Camp
Hedgehog signaling pathway			https://www.kegg.jp/kegg-bin/show_pathway?ecb04340+C00575				Hedgehog signaling pathway	Camp
Apelin signaling pathway			https://www.kegg.jp/kegg-bin/show_pathway?ecb04371+C00575				Apelin signaling pathway	Camp
Leukocyte transendothelial migration			https://www.kegg.jp/kegg-bin/show_pathway?ecb04670+C00575				Leukocyte transendothelial migration	Camp
Circadian rhythm			https://www.kegg.jp/kegg-bin/show_pathway?ecb04710+C00575				Circadian rhythm	Camp
Long-term potentiation			https://www.kegg.jp/kegg-bin/show_pathway?ecb04720+C00575				Long-term potentiation	Camp
Retrograde endocannabinoid signaling			https://www.kegg.jp/kegg-bin/show_pathway?ecb04723+C00575				Retrograde endocannabinoid signaling	Camp
Cholinergic synapse			https://www.kegg.jp/kegg-bin/show_pathway?ecb04725+C00575				Cholinergic synapse	Camp
Insulin signaling pathway			https://www.kegg.jp/kegg-bin/show_pathway?ecb04910+C00575				Insulin signaling pathway	Camp
GnRH signaling pathway			https://www.kegg.jp/kegg-bin/show_pathway?ecb04912+C00575				GnRH signaling pathway	Camp
Progesterone-mediated oocyte maturation			https://www.kegg.jp/kegg-bin/show_pathway?ecb04914+C00575				Progesterone-mediated oocyte maturation	Camp
Estrogen signaling pathway			https://www.kegg.jp/kegg-bin/show_pathway?ecb04915+C00575				Estrogen signaling pathway	Camp
Thyroid hormone signaling pathway			https://www.kegg.jp/kegg-bin/show_pathway?ecb04919+C00575				Thyroid hormone signaling pathway	Camp
Relaxin signaling pathway			https://www.kegg.jp/kegg-bin/show_pathway?ecb04926+C00575				Relaxin signaling pathway	Camp
Growth hormone synthesis, secretion and action			https://www.kegg.jp/kegg-bin/show_pathway?ecb04935+C00575				Growth hormone synthesis, secretion and action	Camp
Aldosterone-regulated sodium reabsorption			https://www.kegg.jp/kegg-bin/show_pathway?ecb04960+C00575				Aldosterone-regulated sodium reabsorption	Camp
Endocrine and other factor-regulated calcium reabsorption			https://www.kegg.jp/kegg-bin/show_pathway?ecb04961+C00575				Endocrine and other factor-regulated calcium reabsorption	Camp
Vasopressin-regulated water reabsorption			https://www.kegg.jp/kegg-bin/show_pathway?ecb04962+C00575				Vasopressin-regulated water reabsorption	Camp
Gastric acid secretion			https://www.kegg.jp/kegg-bin/show_pathway?ecb04971+C00575				Gastric acid secretion	Camp
Pancreatic secretion			https://www.kegg.jp/kegg-bin/show_pathway?ecb04972+C00575				Pancreatic secretion	Camp
Prion disease			https://www.kegg.jp/kegg-bin/show_pathway?ecb05020+C00575				Prion disease	Camp
Human T-cell leukemia virus 1 infection			https://www.kegg.jp/kegg-bin/show_pathway?ecb05166+C00575				Human T-cell leukemia virus 1 infection	Camp
Chemical carcinogenesis - receptor activation			https://www.kegg.jp/kegg-bin/show_pathway?ecb05207+C00575				Chemical carcinogenesis - receptor activation	Camp
Dilated cardiomyopathy			https://www.kegg.jp/kegg-bin/show_pathway?ecb05414+C00575				Dilated cardiomyopathy	Camp
Lysosome			https://www.kegg.jp/kegg-bin/show_pathway?ecb04142+C00159				Lysosome	D-Mannose
VEGF signaling pathway			https://www.kegg.jp/kegg-bin/show_pathway?ecb04370+C01312				VEGF signaling pathway	Prostaglandin i2

## Sheet: Sheet2
Table S3 Enriched Metabolites in the Black Module
Name	P-value
2,4,5-trichlorophenol	0.0104798
3,5-dimethoxy-4-hydroxycinnamic acid	4.69859e-05
3'-AMP	0.00026717
4-hydroxyisoleucine	0.0327344
5-sulfosalicylic acid	0.00837546
Adenine	0.00062122
Adenosine 5'-diphosphoribose	0.000290331
Cytidine 5'-monophosphate	0.000528686
Dalapon acid	0.00661496
Fumarate	1.56357e-05
Glutathione	0.00339827
Glutathione, oxidized	0.0017941
Glyceraldehyde 3-phosphate	0.0140926
Guanosine 5'-monophosphate	6.99868e-11
Inosine 5'-monophosphate	1.08875e-12
N-alpha-acetyl-l-lysine	0.0134649
Uridine 5'-diphosphate	1.39483e-10
Uridine 5'-monophosphate	9.49237e-12
1-methylhydantoin	0.00830097
3-[(cholamidopropyl)dimethylammonio]-1-propanesulfonate	0.00047122
4-nitrosodiphenylamine	0.000882748
Adenosine monophosphate (AMP)	9.99791e-05
all cis-(6,9,12)-Linolenic acid	0.0156128
Aminocarb	0.00154246
Caffeate	0.0182277
Camp	0.0188473
Cyproconazole	0.000168195
Ergothioneine	0.0287876
Fludarabine	0.00600792
Flufenacet	0.0114876
Harmane	0.000443508
Inosine 5'-monophosphate (IMP)	1.17513e-06
Isoproterenol	0.00665842
N-methylhistidine	0.0120671
Ondansetron	0.00185357
Orsellinic acid	5.10008e-06
Phenylethylamine	0.0191427
Rhein	0.000346337
Suberic acid	0.000322464
Sulfentrazone	4.18536e-06
Trimethylamine n-oxide	0.0011251
Trioxsalen	0.00221732
